# Supplementary material for: Interaction of Tau with Kinesin-1: Effect of Kinesin-1 Heavy Chain Elimination on Autophagy-Mediated Mutant Tau Degradation
Source: Biomedicines. 2023 Dec 19;12(1):5. doi: 10.3390/biomedicines12010005 (PMC10813313; doi:10.3390/biomedicines12010005)
Supplement: Supplementary file 1 [file biomedicines-12-00005-s001.zip]

Archive with 1 entries (1 files):
- biomedicines-2605794-supplementary.pdf
